# Supplementary material for: Epigenetic maps of pearl millet reveal a prominent role for CHH methylation in regulating tissue-specific gene expression
Source: aBIOTECH. 2025 Aug 26;6(3):394–410. doi: 10.1007/s42994-025-00243-2 (PMC12454808; doi:10.1007/s42994-025-00243-2)
Supplement: Supplementary file 2 — Supplementary file2 (XLSX 13 KB) [file 42994_2025_243_MOESM2_ESM.xlsx]

## Sheet: Supplementary_file_2
Table S1 DNA methylation related genes list in Pearl Millet (with homolog annotation from Rice and Arabidopsis).
GeneSymbol	Name	NewName_Simplified	HeatmapLabel	GeneID_Ca
Os06g0474900,Os01g0549200	OsMORC6a,OsMORC6c	CaMORC6a	PMA0G00891(CaMORC6a)	PMA0G00891
Os11g0454800	OsMORC6b	CaMORC6b	PMA6G05602(CaMORC6b)	PMA6G05602
Os05g0392400,Os05t0392400-01	CLSY-like2,OsCHR742	CaCHR742	PMA1G04388(CLSY-like2/CaCHR742)	PMA1G04388
Os05g0445900,Os05g0446600	ROS1-like3,ROS1-like4	ROS1-like3	PMA1G04874(ROS1-like3)	PMA1G04874
Os05g0506200	KTF1-like	KTF1-like	PMA1G05428(KTF1-like)	PMA1G05428
Os04g0151800	OsAGO4b	CaAGO4b	PMA1G06375(CaAGO4b)	PMA1G06375
Os05g0153200	IDP1-like4	IDP1-like4	PMA1G06689(IDP1-like4)	PMA1G06689
Os05g0224800	OsCMT2	CaCMT2	PMA1G07308(CaCMT2)	PMA1G07308
Os02g0194000	SWI3b-like	SWI3b-like	PMA2G00820(SWI3b-like)	PMA2G00820
Os01g0235200	DMS3-like	DMS3-like	PMA2G01997(DMS3-like)	PMA2G01997
Os10g0485600	OsDCL3b	CaDCL3	PMA2G05035(CaDCL3b)	PMA2G05035
Os09g0442700,Os03g0722400	OsDDM1a,OsDDM1b	CaDDM1	PMA2G06375(CaDDM1)	PMA2G06375
Os03g0798300	OsMET1a	CaMET1	PMA2G07087(CaMET1a)	PMA2G07087
Os04g0572600,Os09g0555200	OsNRPD1a,OsNRPD1b	CaNRPD1	PMA3G01164(CaNRPD1)	PMA3G01164
Os09g0362900	SDG727	SDG727	PMA3G01195(SDG727)	PMA3G01195
Os04g0544100	SDG703	SDG703	PMA3G01435(SDG703)	PMA3G01435
Os01g0965000,Os02g0152700	OsNRPF1,FEM3/OsNRPE1	CaNRPF1	PMA3G02173(CaNRPF1)	PMA3G02173
Os04g0465700	FEM1/OsRDR2	FEM1/CaRDR2	PMA3G02317(FEM1/CaRDR2)	PMA3G02317
Os02g0496500	DML3-like1	DML3-like1	PMA3G05196(DML3-like1)	PMA3G05196
Os02t0650800-00	OsCHR740,CHR740,OsCTD2	CaCHR740	PMA3G06783(CaCHR740/CaCTD2)	PMA3G06783
Os05g0196500	JMJ703	JMJ703	PMA3G08188(JMJ703)	PMA3G08188
Os07g0692600,Os07t0692600-01	CLSY-like1,OsCLSY1,CHR722,OsCHR722	CLSY-like1/CaCLSY1/CHR722/CaCHR722	PMA4G01110(CLSY-like1)	PMA4G01110
Os02g0293300,Os02t0293300-01	IDP1-like1,FDML1	IDP1-like1	PMA4G02349(IDP1-like1/FDML1)	PMA4G02349
Os03g0110800	OsDRM2	CaDRM2	PMA5G00433(CaDRM2)	PMA5G00433
Os03t0165266-00	OsCHR730,CHR730,AP2/EREBP#085,OsDRD1	CaCHR730/CHR730/CaDRD1	PMA5G00497(CHR730/CaDRD1)	PMA5G00497
Os03g0226800	OsCMT3b	CaCMT3b	PMA5G01118(CaCMT3b)	PMA5G01118
Os01g0218032	ROS1a	ROS1a	PMA5G02130(ROS1a)	PMA5G02130
Os06g0255700,Os06t0255700-01,Os07t0434500-01,Os08t0243866-00	DRD1-like,OsCHR737,OsCHR736,CHR736,OsDRD1,OsCHR743	DRD1-like/CaCHR737/CaCHR736/CHR736/CaDRD1/CaCHR743	PMA5G03272(DRD1-like/CHR737)	PMA5G03272
Os10g0104900	OsCMT3a	CaCMT3a	PMA5G03297(CaCMT3a)	PMA5G03297
Os10g0181700	OsMORC1	CaMORC1	PMA5G03327(CaMORC1)	PMA5G03327
Os08g0344100	HDA705	HDA705	PMA5G04921(HDA705)	PMA5G04921
Os01g0633200	IDP1-like3	IDP1-like3	PMA5G05849(IDP1-like3)	PMA5G05849
Os01g0126600,Os01t0126600-01	IDP1-like2,FDML2	IDP1-like2/FDML2	PMA6G01149(IDP1-like2/FDML2)	PMA6G01149
Os01g0275600	OsAGO4a	CaAGO4a	PMA6G01693(CaAGO4a)	PMA6G01693
Os02g0494700	ROS1-like2	ROS1-like2	PMA6G02257(ROS1-like2)	PMA6G02257
Os01g0909200	OsDCL3a	CaDCL3	PMA6G06615(CaDCL3a)	PMA6G06615
Os01g0927000	SDG714	SDG714	PMA6G06797(SDG714)	PMA6G06797
Os09g0346900	OsSHH1	CaSHH1	PMA7G03747(CaSHH1)	PMA7G03747
Os07g0435900	SDG726	SDG726	PMA7G05045(SDG726)	PMA7G05045
Os07g0184800	H1-like	H1-lik	PMA7G06108(H1-like)	PMA7G06108
Os07g0182900	OsMET1b	CaMET1	PMA7G06113(CaMET1b)	PMA7G06113
Os07g0164000	OsHEN1	CaHEN1	PMA7G06392(CaHEN1)	PMA7G06392
AT1G11475.1	NRPB10/NRPD10	NRPB10/NRPD10	PMA1G07669(NRPB10/NRPD10)	PMA1G07669
AT1G28330.1	DRM1/DYL1	DRM1/DYL1	PMA2G05354(DRM1/DYL1)	PMA2G05354
AT1G76710.2	ASHH1	ASHH1	PMA3G02907(ASHH1)	PMA3G02907
AT2G32940.1	AGO6	AGO6	PMA5G01305(AGO6)	PMA5G01305
AT3G22320.1	NRPB5/NRPD5	NRPB5/NRPD5	PMA6G05665(NRPB5/NRPD5)	PMA6G05665
AT3G22680.1	RDM1	RDM1	PMA5G04482(RDM1)	PMA5G04482
AT3G23780.1	DRD2/NRPD2	DRD2/NRPD2	PMA3G00473(DRD2/NRPD2)	PMA3G00473
AT3G52090.1	NRPB11/NRPD11	NRPB11/NRPD11	PMA7G05859(NRPB11/NRPD11)	PMA7G05859
AT4G15950.1	NRPD4/RDM2	NRPD4/RDM2	PMA3G07418(NRPD4/RDM2)	PMA3G07418
AT5G41010.1	NRPB12/NRPD12	NRPB12/NRPD12	PMA7G04996(NRPB12/NRPD12)	PMA7G04996
AT5G14620.1	DRM2/DMT7	DRM2/DMT7	PMA4G03822(DRM2/DMT7)	PMA4G03822
